# Supplementary material for: Three-Axis Plate for Open Rigid Internal Fixation of Base Fracture of Mandibular Condyle
Source: J Funct Biomater. 2025 May 19;16(5):186. doi: 10.3390/jfb16050186 (PMC12111821; doi:10.3390/jfb16050186)
Supplement: Supplementary file 1 [file jfb-16-00186-s001.zip]

Archive with 5 entries (5 files):
- Video S1. Reduction.mp4
- Video S2. Reduction.MP4
- Video S3. Fixation.mp4
- Video S4. Fixation.mp4
- Video S5. Occlusion and facial nerve.mp4
